# Supplementary material for: Antitumor Effects of Broadleaf Vetch Against Esophageal Squamous Cell Carcinoma Through Dual Mechanisms: Suppressing EMT and Inducing Ferroptosis with Predicted Hepatorenal Toxicity—An Integrative Network Pharmacology and Toxicology Study
Source: Cancers (Basel). 2026 Jan 24;18(3):370. doi: 10.3390/cancers18030370 (PMC12897322; doi:10.3390/cancers18030370)
Supplement: Supplementary file 1 [file cancers-18-00370-s001.zip]

Archive with 1 entries (1 files):
- cancers-4021708-supplementary.pdf
